# Supplementary material for: Short Versus Long Antibiotic Therapy and Risk of Recurrence of Acute Cholangitis Due to Malignant Biliary Strictures
Source: J Clin Med. 2023 Oct 24;12(21):6716. doi: 10.3390/jcm12216716 (PMC10648096; doi:10.3390/jcm12216716)
Supplement: Supplementary file 1 [file jcm-12-06716-s001.zip]

Archive with 1 entries (1 files):
- jcm-2620973-supplementary.pdf
